# Supplementary material for: Serial platelet level index improves prediction of pulmonary hemorrhage in patients with Stenotrophomonas maltophilia respiratory infections and thrombocytopenia
Source: Front Med (Lausanne). 2022 Sep 2;9:940159. doi: 10.3389/fmed.2022.940159 (PMC9486816; doi:10.3389/fmed.2022.940159)
Supplement: Supplementary file 2 [file Table_2.XLSX]

## Sheet: 工作表1
Univariate and multivariate analysis of risk factors associated with risk of 30-day mortality
Characteristics	Univariate analysis		Multivariate analysis
	Hazard ratio (95% CI)	p value	Hazard ratio (95% CI)	p value
Age>65 years	0.960 (0.641-1.438)	0.842
Male Sex	1.113 (0.730-1.698)	0.619
Neutropenia	2.103 (1.186-3.729)	0.011*	1.528 (0.812-2.876)	0.188
Pulmonary structural abnormalities	0.819 (0.543-1.235)	0.34
Mechanical Ventilation	0.828 (0.450-1.525)	0.544
APTT/MNAPTT > 1.2	1.297 (0.825-2.038)	0.26
INR > 1.2	1.298 (0.716-2.354)	0.391
Platelet at test date < 50/μL	1.812 (1.214-2.704)	0.004*	1.624 (1.043-2.528)	0.032*
